# Supplementary material for: A review of the omicrine genera Omicrogiton, Mircogioton and Peratogonus of China (Coleoptera, Hydrophilidae, Sphaeridiinae)
Source: Zookeys. 2015 Jul 2;(511):99–116. doi: 10.3897/zookeys.511.8980 (PMC4523748; doi:10.3897/zookeys.511.8980)
Supplement: XML Treatment for Omicrogiton coomani [file zookeys.511.8980-treatment1.xml]

<!DOCTYPE tp:taxon-treatment
  PUBLIC "-//TaxonX//DTD Taxonomic Treatment Publishing DTD v0 20100105//EN" "tax-treatment-NSO.dtd">
<tp:taxon-treatment xmlns:tp="http://www.plazi.org/taxpub"><tp:treatment-meta><kwd-group><label>Taxon classification</label><kwd><named-content content-type="kingdom">Animalia</named-content></kwd><kwd><named-content content-type="order">Coleoptera</named-content></kwd><kwd><named-content content-type="family">Hydrophilidae</named-content></kwd></kwd-group><mixed-citation publication-type="journal"><person-group><name><surname>Jia</surname><given-names>Fenglong</given-names></name><name><surname>Lin</surname><given-names>Renchao</given-names></name><name><surname>Li</surname><given-names>Bijun</given-names></name><name><surname>Fikáček</surname><given-names>Martin</given-names></name></person-group><article-title>A review of the omicrine genera <italic><tp:taxon-name><tp:taxon-name-part taxon-name-part-type="genus">Omicrogiton</tp:taxon-name-part></tp:taxon-name></italic>, <italic><tp:taxon-name><tp:taxon-name-part taxon-name-part-type="genus">Mircogioton</tp:taxon-name-part></tp:taxon-name></italic> and <italic><tp:taxon-name><tp:taxon-name-part taxon-name-part-type="genus">Peratogonus</tp:taxon-name-part></tp:taxon-name></italic> of China (<tp:taxon-name><tp:taxon-name-part taxon-name-part-type="order">Coleoptera</tp:taxon-name-part></tp:taxon-name>, <tp:taxon-name><tp:taxon-name-part taxon-name-part-type="family">Hydrophilidae</tp:taxon-name-part></tp:taxon-name>, <tp:taxon-name><tp:taxon-name-part taxon-name-part-type="subfamily">Sphaeridiinae</tp:taxon-name-part></tp:taxon-name>)</article-title><source>Zookeys</source><day>2</day><month>7</month><year>2015</year><volume>2015</volume><issue>511</issue><fpage>99</fpage><lpage>116</lpage><pub-id pub-id-type="doi">10.3897/zookeys.511.8980</pub-id></mixed-citation></tp:treatment-meta><tp:nomenclature><tp:taxon-name>
                        <tp:taxon-name-part taxon-name-part-type="genus">Omicrogiton</tp:taxon-name-part>
                        <tp:taxon-name-part taxon-name-part-type="species">coomani</tp:taxon-name-part>
                    </tp:taxon-name><tp:taxon-authority>Balfour-Browne, 1939</tp:taxon-authority><xref ref-type="fig" rid="F1">Figs 3–4</xref><xref ref-type="fig" rid="F3">, 17–18</xref><xref ref-type="fig" rid="F4">, 23–24</xref><tp:nomenclature-citation-list><tp:nomenclature-citation><tp:taxon-name><tp:taxon-name-part taxon-name-part-type="genus">Omicrogiton</tp:taxon-name-part> <tp:taxon-name-part taxon-name-part-type="species">coomani</tp:taxon-name-part></tp:taxon-name><comment> Balfour-Browne, 1939: 471.</comment></tp:nomenclature-citation></tp:nomenclature-citation-list></tp:nomenclature><tp:treatment-sec sec-type="type material"><title>Type material examined.</title><p>Lectotype (hereby designated): dissected male (BMNH): “LACTHO / Tonkin. / de Cooman // Andrewes / Bequest / B. M. 1922-22 // <italic><tp:taxon-name><tp:taxon-name-part taxon-name-part-type="genus">Omicrogiton</tp:taxon-name-part></tp:taxon-name></italic> / <italic><tp:taxon-name><tp:taxon-name-part taxon-name-part-type="species">coomani</tp:taxon-name-part></tp:taxon-name></italic> Paratypes! / J. Balfour-Browne det. // A. d’Orchymont det. / <italic><tp:taxon-name><tp:taxon-name-part taxon-name-part-type="genus">Omicrogiton</tp:taxon-name-part></tp:taxon-name></italic> / <italic><tp:taxon-name><tp:taxon-name-part taxon-name-part-type="species">insularis</tp:taxon-name-part></tp:taxon-name></italic> / d’Orchymont // Coll. d’Orchym.”. Paralectotypes: 1 unsexed spec. (BMNH): same data as the lectotype [this specimen was originally pinned on the same pin as the lectotype, and is now moved to the seperate pin to whoch copies of the aforementioned label are attached]; 1 unsexed specimen (BMNH): “ LACTHO / Tonkin. / de Cooman // C. G. Champion / Brit. Mus. / 1925-42 // A. d’Orchymont det. / <italic><tp:taxon-name><tp:taxon-name-part taxon-name-part-type="genus">Omicrogiton</tp:taxon-name-part></tp:taxon-name></italic> / <italic><tp:taxon-name><tp:taxon-name-part taxon-name-part-type="species">insularis</tp:taxon-name-part></tp:taxon-name></italic> / d’Orchymont // PARATYPE // <italic><tp:taxon-name><tp:taxon-name-part taxon-name-part-type="genus">Omicrogiton</tp:taxon-name-part></tp:taxon-name></italic> / <italic><tp:taxon-name><tp:taxon-name-part taxon-name-part-type="species">coomani</tp:taxon-name-part></tp:taxon-name></italic> Type! / J. Balfour-Browne det.”; 1 unsexed specimen (BMNH): “ LACTHO / Tonkin. / de Cooman // C. G. Champion / Brit. Mus. / 1925-42 // A. d’Orchymont det. / <italic><tp:taxon-name><tp:taxon-name-part taxon-name-part-type="genus">Omicrogiton</tp:taxon-name-part></tp:taxon-name></italic> / <italic><tp:taxon-name><tp:taxon-name-part taxon-name-part-type="species">insularis</tp:taxon-name-part></tp:taxon-name></italic> / d’Orchymont // <italic><tp:taxon-name><tp:taxon-name-part taxon-name-part-type="genus">Omicrogiton</tp:taxon-name-part></tp:taxon-name></italic> / <italic><tp:taxon-name><tp:taxon-name-part taxon-name-part-type="species">coomani</tp:taxon-name-part></tp:taxon-name></italic> Paratype! / J. Balfour-Browne det.”.</p><fig id="F1" position="float" orientation="portrait"><label>Figures 1–6.</label><caption><p>General habitus of Chinese <italic><tp:taxon-name><tp:taxon-name-part taxon-name-part-type="genus">Omicrogiton</tp:taxon-name-part></tp:taxon-name></italic> Orchymont, 1919 and <italic><tp:taxon-name><tp:taxon-name-part taxon-name-part-type="genus">Mircogioton</tp:taxon-name-part></tp:taxon-name></italic> Orchymont, 1937 <bold>1–2</bold> <italic><tp:taxon-name><tp:taxon-name-part taxon-name-part-type="genus">Omicrogiton</tp:taxon-name-part> <tp:taxon-name-part taxon-name-part-type="species">roberti</tp:taxon-name-part></tp:taxon-name></italic> sp. n. in dorsal and ventral view <bold>3</bold> Lectotype of <italic><tp:taxon-name><tp:taxon-name-part taxon-name-part-type="genus">Omicrogiton</tp:taxon-name-part> <tp:taxon-name-part taxon-name-part-type="species">coomani</tp:taxon-name-part></tp:taxon-name></italic> Balfour-Browne, 1939, dorsal view <bold>4</bold> Paralectotype of <italic><tp:taxon-name><tp:taxon-name-part taxon-name-part-type="genus">Omicrogiton</tp:taxon-name-part> <tp:taxon-name-part taxon-name-part-type="species">coomani</tp:taxon-name-part></tp:taxon-name></italic>, ventral view <bold>5–6</bold> <italic><tp:taxon-name><tp:taxon-name-part taxon-name-part-type="genus">Mircogioton</tp:taxon-name-part> <tp:taxon-name-part taxon-name-part-type="species">coomani</tp:taxon-name-part></tp:taxon-name></italic> Orchymont, 1937, dorsal and ventral view.</p></caption><graphic xmlns:xlink="http://www.w3.org/1999/xlink" xlink:href="zookeys-511-099-g001.jpg" position="float" orientation="portrait" xlink:type="simple" id="oo_46382.jpg"/></fig></tp:treatment-sec><tp:treatment-sec sec-type="material"><title>Additional material examined.</title><p><bold>CHINA: Guangdong</bold>: 3 males, 4 females, 87 unsexed spec. (SYSU): Zhaoqing, Heishiding Natural Reserve, 4–6.x.2013, Fenglong Jia, Ye Jia, Bingjie Chen, Renchao Lin et Weilin Xu leg.; 2 males, 2 females, 15 unsexed spec. (SYSU): Fengkai, Heishiding Natrual Reserve, 179 m, 12.v.2011, Song Keqing leg.; 138 spec. (SYSU): Fengkai, Heishiding Natural Reserve, 20.xi.2010, Fenglong Jia leg.; 88 spec. (SYSU): Fengkai, He’erkou, in decaying banana trunks, 14.viii.2010, Fenglong Jia leg.; 14 spec. (SYSU): Fengkai, Heishiding Natural Reserve, 2.v.2011, Fenglong Jia leg.; 2 males, 1 female, 44 spec. (SYSU): Fengkai, Guangling village, 9.x.2010, Yan Mei, Lijun Yang, Yali Yu leg.; 1 male (SYSU): Fengkai, Yanshuitian, 8.x.2010, Yan Mei et Lijun Yang leg. 1 male, 11 unsexed specimens (NMPC): W of Qixing, Heishiding nature reserve, rotting trunks of banana along the dried-up stream in the primary lowland forest, 190-260 m a.s.l., <named-content xmlns:xlink="http://www.w3.org/1999/xlink" content-type="dwc:verbatimCoordinates" xlink:type="simple">23°27.9'N 111°54.3'E</named-content>, 1.–3.v.2011, Fikáček &amp; Hájek leg. <bold>Hainan</bold>: 1 male (NMPC): Limushan Mts., 19°9.1–9.2'N 109°45–46'N, along the road, 550–750 m a.s.l., rotting banana trunks at the stream in secondary forest, 5.v.2011, Fikáček &amp; Zhao leg. <bold>Hong Kong</bold>: 2 males, 3 females, 25 unsexed spec (AFCD): Hong Kong, Wutongzhai, 27.ix.2013, F.L. Jia, Yingming Lee &amp; Eric Chen leg. <bold>VIETNAM</bold>: 2 males (SYSU): Tonkin, Hoa-Binh, leg. A. de Cooman, with labels “Omicrogiton insularis d’Orchym.” [handwritten] and “En-121415 [En-121416, respectively], Sun Yat-sen University, Biomuseum” [transcript from Chinese]; 1 male, 1 female (IZCAS): Tonkin, Hoa-Binh, leg. A. de Cooman.</p></tp:treatment-sec><tp:treatment-sec sec-type="Diagnosis"><title>Diagnosis.</title><p>Body length 1.9–2.1 mm, width 1.2–1.3 mm. Head and elytra brown; scapus ca. 3.5× as long as antennomeres 2–5 combined. Interstices of pronotum with fine mesh-like microsculpture; prosternum strongly tectiform. Phallobase ca. half as long as parameres, without distinct manubrium; paramere without strongly sclerotized S-shaped portion, rather wide throughout, weakly sinuate on outer margin, apex semicircular; median lobe slightly narrower than paramere, wide basally, then abruptly narrowing and rather narrow in apical half, apex narrowly rounded, gonopore small, apical.</p></tp:treatment-sec><tp:treatment-sec sec-type="Differential diagnosis"><title>Differential diagnosis.</title><p><italic><tp:taxon-name><tp:taxon-name-part taxon-name-part-type="genus">Omicrogiton</tp:taxon-name-part> <tp:taxon-name-part taxon-name-part-type="species">coomani</tp:taxon-name-part></tp:taxon-name></italic> differs from all other species of the genus except of <italic><tp:taxon-name><tp:taxon-name-part taxon-name-part-type="genus">Omicrogiton</tp:taxon-name-part> <tp:taxon-name-part taxon-name-part-type="species">cheesmanae</tp:taxon-name-part></tp:taxon-name></italic> from New Hebrides by the presence of the fine microsculpture on pronotal interstices. It may be also easily distinguished from all other species of the genus by the morphology of the aedeagus, which lacks the strongly sclerotized S-shaped sclerite of the paramere, and has narrow median lobe with small apical gonopore.</p></tp:treatment-sec><tp:treatment-sec sec-type="Remark"><title>Remark.</title><p>When <xref ref-type="bibr" rid="B1">Balfour-Browne (1939)</xref> checked the material of <italic><tp:taxon-name><tp:taxon-name-part taxon-name-part-type="genus">Omicrogiton</tp:taxon-name-part> <tp:taxon-name-part taxon-name-part-type="species">insularis</tp:taxon-name-part></tp:taxon-name></italic> Orchymont, 1919 deposited in BMNH, he found that the specimens from “Tonkin (Lac Tho)” (i.e. Lac Tho in the Hoa Binh Province in northern Vietnam) differ from those from Engano Island near Sumatra (type locality of <italic><tp:taxon-name><tp:taxon-name-part taxon-name-part-type="genus">Omicrogiton</tp:taxon-name-part> <tp:taxon-name-part taxon-name-part-type="species">insularis</tp:taxon-name-part></tp:taxon-name></italic>) and described them under the name <italic><tp:taxon-name><tp:taxon-name-part taxon-name-part-type="genus">Omicrogiton</tp:taxon-name-part> <tp:taxon-name-part taxon-name-part-type="species">coomani</tp:taxon-name-part></tp:taxon-name></italic>. Since the diagnosis of <italic><tp:taxon-name><tp:taxon-name-part taxon-name-part-type="genus">Omicrogiton</tp:taxon-name-part> <tp:taxon-name-part taxon-name-part-type="species">coomani</tp:taxon-name-part></tp:taxon-name></italic> was very short and it was only presented in the discussion concerning another species of the genus from New Hebrides, the species remained virtually unknown and unrecognized in the collections. The aedeagus of the dissected type specimen of <italic><tp:taxon-name><tp:taxon-name-part taxon-name-part-type="genus">Omicrogiton</tp:taxon-name-part> <tp:taxon-name-part taxon-name-part-type="species">coomani</tp:taxon-name-part></tp:taxon-name></italic> (Fig. <xref ref-type="fig" rid="F3">17</xref>) really differs from that of <italic><tp:taxon-name><tp:taxon-name-part taxon-name-part-type="genus">Omicrogiton</tp:taxon-name-part> <tp:taxon-name-part taxon-name-part-type="species">insularis</tp:taxon-name-part></tp:taxon-name></italic> and we can therefore confirm that <italic><tp:taxon-name><tp:taxon-name-part taxon-name-part-type="genus">Omicrogiton</tp:taxon-name-part> <tp:taxon-name-part taxon-name-part-type="species">coomani</tp:taxon-name-part></tp:taxon-name></italic> is a separate species.</p><p>Within this study, we are showing that <italic><tp:taxon-name><tp:taxon-name-part taxon-name-part-type="genus">Omicrogiton</tp:taxon-name-part> <tp:taxon-name-part taxon-name-part-type="species">coomani</tp:taxon-name-part></tp:taxon-name></italic> may co-occur syntopically with other species of the genus, from which it may be distinguished by male genitalia only. To fix the identity of the species and prevent any future confusion, we are hence designating here the only dissected syntype specimen as the lectotype of <italic><tp:taxon-name><tp:taxon-name-part taxon-name-part-type="genus">Omicrogiton</tp:taxon-name-part> <tp:taxon-name-part taxon-name-part-type="species">coomani</tp:taxon-name-part></tp:taxon-name></italic>. Aedeagus of this specimen is shown in Fig. <xref ref-type="fig" rid="F3">17</xref>.</p></tp:treatment-sec><tp:treatment-sec sec-type="Biology"><title>Biology.</title><p>All examined specimens were found in the decaying banana trunks, typically in still standing trunk bases which are decaying after the apical part of the plant was cut or broken.</p></tp:treatment-sec><tp:treatment-sec sec-type="Distribution"><title>Distribution.</title><p>China (Guangdong, Hong Kong), northern Vietnam. New for China.</p></tp:treatment-sec><tp:treatment-sec><!--Section generated to contain objects referenced in tp:taxon-treatment.--><fig id="F3" position="float" orientation="portrait"><label>Figures 14–22.</label><caption><p>Ventral morphology (14) and morphology of aedeagus (15–22). <bold>14</bold> detail of meso- and metaventrite of <italic><tp:taxon-name><tp:taxon-name-part taxon-name-part-type="genus">Mircogioton</tp:taxon-name-part> <tp:taxon-name-part taxon-name-part-type="species">coomani</tp:taxon-name-part></tp:taxon-name></italic> Orchymont, 1937 <bold>15</bold> <italic><tp:taxon-name><tp:taxon-name-part taxon-name-part-type="genus">Omicrogiton</tp:taxon-name-part> <tp:taxon-name-part taxon-name-part-type="species">hainanensis</tp:taxon-name-part></tp:taxon-name></italic> sp. n., holotype <bold>16</bold> <italic><tp:taxon-name><tp:taxon-name-part taxon-name-part-type="genus">Omicrogiton</tp:taxon-name-part> <tp:taxon-name-part taxon-name-part-type="species">roberti</tp:taxon-name-part></tp:taxon-name></italic> sp. n., holotype <bold>17–18</bold> <italic><tp:taxon-name><tp:taxon-name-part taxon-name-part-type="genus">Omicrogiton</tp:taxon-name-part> <tp:taxon-name-part taxon-name-part-type="species">coomani</tp:taxon-name-part></tp:taxon-name></italic> Balfour-Browne, 1939 (<bold>17</bold> lectotype; <bold>18</bold> non-type specimen from China) <bold>19</bold> <italic><tp:taxon-name><tp:taxon-name-part taxon-name-part-type="genus">Omicrogiton</tp:taxon-name-part> <tp:taxon-name-part taxon-name-part-type="species">insularis</tp:taxon-name-part></tp:taxon-name></italic> Orchymont, 1919, specimen from Sarawak <bold>20</bold> <italic><tp:taxon-name><tp:taxon-name-part taxon-name-part-type="genus">Mircogioton</tp:taxon-name-part> <tp:taxon-name-part taxon-name-part-type="species">coomani</tp:taxon-name-part></tp:taxon-name></italic> Orchymont, 1937, Chinese specimen <bold>21–22</bold> <italic><tp:taxon-name><tp:taxon-name-part taxon-name-part-type="genus">Peratogonus</tp:taxon-name-part> <tp:taxon-name-part taxon-name-part-type="species">reversus</tp:taxon-name-part></tp:taxon-name></italic> Sharp, 1884 (<bold>21</bold> syntype <bold>22</bold> specimen from China).</p></caption><graphic xmlns:xlink="http://www.w3.org/1999/xlink" xlink:href="zookeys-511-099-g003.jpg" position="float" orientation="portrait" xlink:type="simple" id="oo_46384.jpg"/></fig><fig id="F4" position="float" orientation="portrait"><label>Figures 23–24.</label><caption><p>Examples of habitats of Chinese <italic><tp:taxon-name><tp:taxon-name-part taxon-name-part-type="genus">Omicrogiton</tp:taxon-name-part></tp:taxon-name></italic> Orchymont, 1919.</p></caption><graphic xmlns:xlink="http://www.w3.org/1999/xlink" xlink:href="zookeys-511-099-g004.jpg" position="float" orientation="portrait" xlink:type="simple" id="oo_46385.jpg"/></fig></tp:treatment-sec><ref-list><ref id="B1"><mixed-citation xmlns:xlink="http://www.w3.org/1999/xlink" xlink:type="simple"><person-group><name name-style="western"><surname>Balfour-Browne</surname><given-names>J</given-names></name></person-group> (<year>1939</year>) <article-title>On the Aquatic <tp:taxon-name><tp:taxon-name-part taxon-name-part-type="order">Coleoptera</tp:taxon-name-part></tp:taxon-name> of the New Hebrides and Banks Islands. Dytiscidæ, Gyrinidæ, and Palpicornia.</article-title> <source>Annals and Magazine of natural History</source> (<volume-series>11</volume-series>) <volume>3</volume>: <fpage>459</fpage>–<lpage>479</lpage>. doi: <ext-link ext-link-type="doi" xlink:href="10.1080/03745481.1939.9723627" xlink:type="simple">10.1080/03745481.1939.9723627</ext-link> </mixed-citation></ref></ref-list></tp:taxon-treatment>
