# Supplementary material for: A review of the omicrine genera Omicrogiton, Mircogioton and Peratogonus of China (Coleoptera, Hydrophilidae, Sphaeridiinae)
Source: Zookeys. 2015 Jul 2;(511):99–116. doi: 10.3897/zookeys.511.8980 (PMC4523748; doi:10.3897/zookeys.511.8980)
Supplement: XML Treatment for Omicrogiton hainanensis [file zookeys.511.8980-treatment2.xml]

<!DOCTYPE tp:taxon-treatment
  PUBLIC "-//TaxonX//DTD Taxonomic Treatment Publishing DTD v0 20100105//EN" "tax-treatment-NSO.dtd">
<tp:taxon-treatment xmlns:tp="http://www.plazi.org/taxpub"><tp:treatment-meta><kwd-group><label>Taxon classification</label><kwd><named-content content-type="kingdom">Animalia</named-content></kwd><kwd><named-content content-type="order">Coleoptera</named-content></kwd><kwd><named-content content-type="family">Hydrophilidae</named-content></kwd></kwd-group><mixed-citation publication-type="journal"><person-group><name><surname>Jia</surname><given-names>Fenglong</given-names></name><name><surname>Lin</surname><given-names>Renchao</given-names></name><name><surname>Li</surname><given-names>Bijun</given-names></name><name><surname>Fikáček</surname><given-names>Martin</given-names></name></person-group><article-title>A review of the omicrine genera <italic><tp:taxon-name><tp:taxon-name-part taxon-name-part-type="genus">Omicrogiton</tp:taxon-name-part></tp:taxon-name></italic>, <italic><tp:taxon-name><tp:taxon-name-part taxon-name-part-type="genus">Mircogioton</tp:taxon-name-part></tp:taxon-name></italic> and <italic><tp:taxon-name><tp:taxon-name-part taxon-name-part-type="genus">Peratogonus</tp:taxon-name-part></tp:taxon-name></italic> of China (<tp:taxon-name><tp:taxon-name-part taxon-name-part-type="order">Coleoptera</tp:taxon-name-part></tp:taxon-name>, <tp:taxon-name><tp:taxon-name-part taxon-name-part-type="family">Hydrophilidae</tp:taxon-name-part></tp:taxon-name>, <tp:taxon-name><tp:taxon-name-part taxon-name-part-type="subfamily">Sphaeridiinae</tp:taxon-name-part></tp:taxon-name>)</article-title><source>Zookeys</source><day>2</day><month>7</month><year>2015</year><volume>2015</volume><issue>511</issue><fpage>99</fpage><lpage>116</lpage><pub-id pub-id-type="doi">10.3897/zookeys.511.8980</pub-id></mixed-citation></tp:treatment-meta><tp:nomenclature><tp:taxon-name>
                        <tp:taxon-name-part taxon-name-part-type="genus">Omicrogiton</tp:taxon-name-part>
                        <tp:taxon-name-part taxon-name-part-type="species">hainanensis</tp:taxon-name-part>
                        <object-id xmlns:xlink="http://www.w3.org/1999/xlink" content-type="zoobank" xlink:type="simple">http://zoobank.org/5FAF1857-A193-4186-A8CF-1CE9260EB15E</object-id>
                    </tp:taxon-name><tp:taxon-status xmlns:xlink="http://www.w3.org/1999/xlink" xlink:type="simple">sp. n.</tp:taxon-status><xref ref-type="fig" rid="F3">Fig. 15</xref></tp:nomenclature><tp:treatment-sec sec-type="type material"><title>Type material.</title><p>Holotype: male (SYSU): CHINA: Hainan Isl.: Limushan Mts., 19°9.1–9.2'N, 109°45-46'N, along the road, 550–750 m a.s.l., rotting banana trunks at the stream in secondary forest, 5.v.2011, Fikáček &amp; Zhao lgt. Paratypes: 2 males (SYSU, NMPC): same locality as the holotype; 2 males (NMPC): China: Hainan Isl.: Jianfengling Mts., Tiachi Lake env., Bishu villa, rotting banana trunk at the bank of a drying-up stream in the primary forest above the hotel area, <named-content xmlns:xlink="http://www.w3.org/1999/xlink" content-type="dwc:verbatimCoordinates" xlink:type="simple">18°44.7'N 108°50.7'E</named-content>, 950 m a.s.l., 9–11.v.2011, Fikáček, Kubeček &amp; Li lgt.</p></tp:treatment-sec><tp:treatment-sec sec-type="Diagnosis"><title>Diagnosis.</title><p>Body length 1.9–2.0 mm. Head and elytra brown; scapus ca. 3.5× as long as antennomeres 2–5 combined. Interstices of pronotum without microsculpture; <!--PageBreak-->prosternum weakly tectiform. Phallobase ca. as long as parameres, wide anteriorly, with wide rounded manubrium; paramere with strongly sclerotized S-shaped portion and membranous mesal and apical portions, sclerotized parts of left and right paramere forming very obtuse angle basally; median lobe narrower than phallobase and paramere, rather wide basally, gradually narrowing towards apex, apex rather widely rounded, gonopore subapical (Fig. <xref ref-type="fig" rid="F3">15</xref>).</p></tp:treatment-sec><tp:treatment-sec sec-type="Description"><title>Description.</title><p><bold><italic>Form and Color.</italic></bold> Body oval, weakly convex, length 1.9–2.0 mm, width 1.2 mm. Head, pronotum and elytra brown; lateral margin of elytra paler than disc; labrum, maxillary palpomeres and antennomeres 1-6 reddish brown, antennal club of antennae slightly paler; ventral surface brown, legs reddish brown.</p><p><bold><italic>Head.</italic></bold> Clypeus with fine punctures, interstices without microsculpture; lateral deflexed extensions not defined from clypeal disc by ridge; anterior margin with narrow marginal bead laterally. Frontoclypeal suture undetectable. Frons with sparser and coarser punctures than on clypeus, interstices without microsculpture. Eyes small, clearly protruding, interocular distance ca. 5× as wide as one eye in dorsal view. Labrum exposed, sinuate on anterior margin. Mentum dull, densely granulate, without punctures, ca. 2× as wide as long, not depressed anteromedially, anterior margin slightly protruding medially. Submentum declined below the level of mentum. Antenna with 9 antennomeres, scapus ca. 3.5× as long as antennomeres 2–5 combined, club compact, last club antennomere the widest. Maxillary palpomere 2 moderately swollen, palpomere 4 almost symmetrical, widest at midlength, equal in length to palpomere 2, longer than palpomere 3.</p><p><bold><italic>Thorax.</italic></bold> Pronotum ca. 2.6× as wide as long. Pronotal punctation similar to that on frons, interstices without microsculpture. Lateral margins with strong bead overlapping to anterior margin, posterior margin of pronotum without bead. Prosternum weakly tectiform; antennal grooves absent. Mesoventrite strongly and abruptly raised medially to form a narrow longitudinal lamina not reaching metaventral process posteriorly; cavities for reception of procoxae absent. Metaventrite weakly convex, without glabrous median portion, with weak posteromedial depression on elevated portion. Elytra widely explanate laterally, with 10 series of large punctures, series 1–5 almost reaching base, series 6–10 abbreviated anteriorly; interval punctures very fine but distinct, similar to those on pronotum, interstices without microsculpture; humeral bulge absent; lateral margin of elytron finely serrate; epipleuron wide throughout. Profemur glabrous, anterior margin angulate near base, with a large basal depression with golden pubescence, tibial groove sharply defined. Mesofemur with sparse and coarse punctures on anterior half, each puncture with a short seta; posterior half glabrous, with fine longitudinal sculpture. Metafemur with fine longitudinal sculpture and scattered fine punctures. Tibiae flat, meso- and metatibiae with long and stout spines along outer face and 1 or 2 pairs of spines on apical half of inner face; metatibial long spur ca. as long as first metatarsomere. First metatarsomere almost as long as metatarsomeres 2–3 combined.</p><p><bold><italic>Abdomen.</italic></bold> Abdomen with five ventrites; first ventrite not longer than ventrites 2–5 each; first ventrite without median longitudinal carina, fifth ventrite narrowly rounded, not emarginate apically.</p><!--PageBreak--><p><bold><italic>Male genitalia.</italic></bold> Phallobase ca. as long as parameres, wide anteriorly, with wide rounded manubrium; paramere with strongly sclerotized S-shaped portion and membranous mesal and apical portions, membranous apex of paramere widely rounded; sclerotized parts of left and right paramere forming very obtuse angle basally; median lobe narrower than phallobase and paramere, wide basally, gradually narrowing apicad, apex rather widely rounded, gonopore subapical (Fig. <xref ref-type="fig" rid="F3">15</xref>).</p></tp:treatment-sec><tp:treatment-sec sec-type="Differential diagnosis"><title>Differential diagnosis.</title><p><italic><tp:taxon-name><tp:taxon-name-part taxon-name-part-type="genus">Omicrogiton</tp:taxon-name-part> <tp:taxon-name-part taxon-name-part-type="species">hainanensis</tp:taxon-name-part></tp:taxon-name></italic> sp. n. belongs to the species with strongly sclerotized S-shaped portion of the paramere, together with the Oriental <italic><tp:taxon-name><tp:taxon-name-part taxon-name-part-type="genus">Omicrogiton</tp:taxon-name-part> <tp:taxon-name-part taxon-name-part-type="species">insularis</tp:taxon-name-part></tp:taxon-name></italic> Orchymont, 1919 and <italic><tp:taxon-name><tp:taxon-name-part taxon-name-part-type="genus">Omicrogiton</tp:taxon-name-part> <tp:taxon-name-part taxon-name-part-type="species">gomyi</tp:taxon-name-part></tp:taxon-name></italic> Bameul, 1986 from the Reunion Island (<xref ref-type="bibr" rid="B2">Bameul 1986</xref>). It differs from <italic><tp:taxon-name><tp:taxon-name-part taxon-name-part-type="genus">Omicrogiton</tp:taxon-name-part> <tp:taxon-name-part taxon-name-part-type="species">insularis</tp:taxon-name-part></tp:taxon-name></italic> by the much wider aedeagus (aedeagus is generally very narrow in <italic><tp:taxon-name><tp:taxon-name-part taxon-name-part-type="genus">Omicrogiton</tp:taxon-name-part> <tp:taxon-name-part taxon-name-part-type="species">insularis</tp:taxon-name-part></tp:taxon-name></italic> (Fig. <xref ref-type="fig" rid="F3">19</xref>), much wider parameres with bases of strongly sclerotized parts forming a very obtuse angle (parameres are narrow and bases of sclerotized portions form acute angle in <italic><tp:taxon-name><tp:taxon-name-part taxon-name-part-type="genus">Omicrogiton</tp:taxon-name-part> <tp:taxon-name-part taxon-name-part-type="species">insularis</tp:taxon-name-part></tp:taxon-name></italic>) and wide median lobe with subapical gonopore (median lobe is extremely narrow apically and the gonopore is situated at midlength in <italic><tp:taxon-name><tp:taxon-name-part taxon-name-part-type="genus">Omicrogiton</tp:taxon-name-part> <tp:taxon-name-part taxon-name-part-type="species">insularis</tp:taxon-name-part></tp:taxon-name></italic>). The aedeagus of <italic><tp:taxon-name><tp:taxon-name-part taxon-name-part-type="genus">Omicrogiton</tp:taxon-name-part> <tp:taxon-name-part taxon-name-part-type="species">gomyi</tp:taxon-name-part></tp:taxon-name></italic> is similar to that of <italic><tp:taxon-name><tp:taxon-name-part taxon-name-part-type="genus">Omicrogiton</tp:taxon-name-part> <tp:taxon-name-part taxon-name-part-type="species">hainanensis</tp:taxon-name-part></tp:taxon-name></italic> in the proportions (i.e., it is wide and robust in both species), but <italic><tp:taxon-name><tp:taxon-name-part taxon-name-part-type="genus">Omicrogiton</tp:taxon-name-part> <tp:taxon-name-part taxon-name-part-type="species">gomyi</tp:taxon-name-part></tp:taxon-name></italic> easily differs by wide median lobe with apical gonopore. <italic><tp:taxon-name><tp:taxon-name-part taxon-name-part-type="genus">Omicrogiton</tp:taxon-name-part> <tp:taxon-name-part taxon-name-part-type="species">coomani</tp:taxon-name-part></tp:taxon-name></italic> and <italic><tp:taxon-name><tp:taxon-name-part taxon-name-part-type="genus">Omicrogiton</tp:taxon-name-part> <tp:taxon-name-part taxon-name-part-type="species">roberti</tp:taxon-name-part></tp:taxon-name></italic>, differ from all above species including <italic><tp:taxon-name><tp:taxon-name-part taxon-name-part-type="genus">Omicrogiton</tp:taxon-name-part> <tp:taxon-name-part taxon-name-part-type="species">hainanensis</tp:taxon-name-part></tp:taxon-name></italic> in parameres lacking the strongly sclerotized S-shaped portion, and <italic><tp:taxon-name><tp:taxon-name-part taxon-name-part-type="genus">Omicrogiton</tp:taxon-name-part> <tp:taxon-name-part taxon-name-part-type="species">coomani</tp:taxon-name-part></tp:taxon-name></italic> and <italic><tp:taxon-name><tp:taxon-name-part taxon-name-part-type="genus">Omicrogiton</tp:taxon-name-part> <tp:taxon-name-part taxon-name-part-type="species">cheesmanae</tp:taxon-name-part></tp:taxon-name></italic> may be distinguished from other species including <italic><tp:taxon-name><tp:taxon-name-part taxon-name-part-type="genus">Omicrogiton</tp:taxon-name-part> <tp:taxon-name-part taxon-name-part-type="species">hainanensis</tp:taxon-name-part></tp:taxon-name></italic> by the pronotum with fine mesh-like microsculpture.</p></tp:treatment-sec><tp:treatment-sec sec-type="Etymology"><title>Etymology.</title><p>The species name is patronymic, referring to the Hainan Island where this species is commonly collected.</p></tp:treatment-sec><tp:treatment-sec sec-type="Biology"><title>Biology.</title><p>All type specimens were collected in decaying banana trunks in primary or secondary rainforests. On the type locality, the specimens of this species were collected in the same banana trunk as two other <italic><tp:taxon-name><tp:taxon-name-part taxon-name-part-type="genus">Omicrogiton</tp:taxon-name-part></tp:taxon-name></italic> species occurring in Hainan (i.e. <italic><tp:taxon-name><tp:taxon-name-part taxon-name-part-type="genus">Omicrogiton</tp:taxon-name-part> <tp:taxon-name-part taxon-name-part-type="species">roberti</tp:taxon-name-part></tp:taxon-name></italic> sp. n. and <italic><tp:taxon-name><tp:taxon-name-part taxon-name-part-type="genus">Omicrogiton</tp:taxon-name-part> <tp:taxon-name-part taxon-name-part-type="species">coomani</tp:taxon-name-part></tp:taxon-name></italic>), which indicates that multiple species may occur syntopically in this genus. For this reason, we excluded females from the type series of this species.</p></tp:treatment-sec><tp:treatment-sec sec-type="Distribution"><title>Distribution.</title><p>China (Hainan).</p></tp:treatment-sec><tp:treatment-sec><!--Section generated to contain objects referenced in tp:taxon-treatment.--><fig id="F3" position="float" orientation="portrait"><label>Figures 14–22.</label><caption><p>Ventral morphology (14) and morphology of aedeagus (15–22). <bold>14</bold> detail of meso- and metaventrite of <italic><tp:taxon-name><tp:taxon-name-part taxon-name-part-type="genus">Mircogioton</tp:taxon-name-part> <tp:taxon-name-part taxon-name-part-type="species">coomani</tp:taxon-name-part></tp:taxon-name></italic> Orchymont, 1937 <bold>15</bold> <italic><tp:taxon-name><tp:taxon-name-part taxon-name-part-type="genus">Omicrogiton</tp:taxon-name-part> <tp:taxon-name-part taxon-name-part-type="species">hainanensis</tp:taxon-name-part></tp:taxon-name></italic> sp. n., holotype <bold>16</bold> <italic><tp:taxon-name><tp:taxon-name-part taxon-name-part-type="genus">Omicrogiton</tp:taxon-name-part> <tp:taxon-name-part taxon-name-part-type="species">roberti</tp:taxon-name-part></tp:taxon-name></italic> sp. n., holotype <bold>17–18</bold> <italic><tp:taxon-name><tp:taxon-name-part taxon-name-part-type="genus">Omicrogiton</tp:taxon-name-part> <tp:taxon-name-part taxon-name-part-type="species">coomani</tp:taxon-name-part></tp:taxon-name></italic> Balfour-Browne, 1939 (<bold>17</bold> lectotype; <bold>18</bold> non-type specimen from China) <bold>19</bold> <italic><tp:taxon-name><tp:taxon-name-part taxon-name-part-type="genus">Omicrogiton</tp:taxon-name-part> <tp:taxon-name-part taxon-name-part-type="species">insularis</tp:taxon-name-part></tp:taxon-name></italic> Orchymont, 1919, specimen from Sarawak <bold>20</bold> <italic><tp:taxon-name><tp:taxon-name-part taxon-name-part-type="genus">Mircogioton</tp:taxon-name-part> <tp:taxon-name-part taxon-name-part-type="species">coomani</tp:taxon-name-part></tp:taxon-name></italic> Orchymont, 1937, Chinese specimen <bold>21–22</bold> <italic><tp:taxon-name><tp:taxon-name-part taxon-name-part-type="genus">Peratogonus</tp:taxon-name-part> <tp:taxon-name-part taxon-name-part-type="species">reversus</tp:taxon-name-part></tp:taxon-name></italic> Sharp, 1884 (<bold>21</bold> syntype <bold>22</bold> specimen from China).</p></caption><graphic xmlns:xlink="http://www.w3.org/1999/xlink" xlink:href="zookeys-511-099-g003.jpg" position="float" orientation="portrait" xlink:type="simple" id="oo_46384.jpg"/></fig></tp:treatment-sec><ref-list><ref id="B2"><mixed-citation xmlns:xlink="http://www.w3.org/1999/xlink" xlink:type="simple"><person-group><name name-style="western"><surname>Bameul</surname><given-names>F</given-names></name></person-group> (<year>1986</year>) <article-title>Les <tp:taxon-name><tp:taxon-name-part taxon-name-part-type="superfamily">Hydrophiloidea</tp:taxon-name-part></tp:taxon-name> des îles Mascareignes (<tp:taxon-name><tp:taxon-name-part taxon-name-part-type="order">Coleoptera</tp:taxon-name-part></tp:taxon-name>).</article-title> <source>Revue suisse de Zoologie</source> <volume>93</volume>: <fpage>875</fpage>–<lpage>910</lpage>. </mixed-citation></ref></ref-list></tp:taxon-treatment>
