# Supplementary material for: A review of the omicrine genera Omicrogiton, Mircogioton and Peratogonus of China (Coleoptera, Hydrophilidae, Sphaeridiinae)
Source: Zookeys. 2015 Jul 2;(511):99–116. doi: 10.3897/zookeys.511.8980 (PMC4523748; doi:10.3897/zookeys.511.8980)
Supplement: XML Treatment for Mircogioton coomani [file zookeys.511.8980-treatment4.xml]

<!DOCTYPE tp:taxon-treatment
  PUBLIC "-//TaxonX//DTD Taxonomic Treatment Publishing DTD v0 20100105//EN" "tax-treatment-NSO.dtd">
<tp:taxon-treatment xmlns:tp="http://www.plazi.org/taxpub"><tp:treatment-meta><kwd-group><label>Taxon classification</label><kwd><named-content content-type="kingdom">Animalia</named-content></kwd><kwd><named-content content-type="order">Coleoptera</named-content></kwd><kwd><named-content content-type="family">Hydrophilidae</named-content></kwd></kwd-group><mixed-citation publication-type="journal"><person-group><name><surname>Jia</surname><given-names>Fenglong</given-names></name><name><surname>Lin</surname><given-names>Renchao</given-names></name><name><surname>Li</surname><given-names>Bijun</given-names></name><name><surname>Fikáček</surname><given-names>Martin</given-names></name></person-group><article-title>A review of the omicrine genera <italic><tp:taxon-name><tp:taxon-name-part taxon-name-part-type="genus">Omicrogiton</tp:taxon-name-part></tp:taxon-name></italic>, <italic><tp:taxon-name><tp:taxon-name-part taxon-name-part-type="genus">Mircogioton</tp:taxon-name-part></tp:taxon-name></italic> and <italic><tp:taxon-name><tp:taxon-name-part taxon-name-part-type="genus">Peratogonus</tp:taxon-name-part></tp:taxon-name></italic> of China (<tp:taxon-name><tp:taxon-name-part taxon-name-part-type="order">Coleoptera</tp:taxon-name-part></tp:taxon-name>, <tp:taxon-name><tp:taxon-name-part taxon-name-part-type="family">Hydrophilidae</tp:taxon-name-part></tp:taxon-name>, <tp:taxon-name><tp:taxon-name-part taxon-name-part-type="subfamily">Sphaeridiinae</tp:taxon-name-part></tp:taxon-name>)</article-title><source>Zookeys</source><day>2</day><month>7</month><year>2015</year><volume>2015</volume><issue>511</issue><fpage>99</fpage><lpage>116</lpage><pub-id pub-id-type="doi">10.3897/zookeys.511.8980</pub-id></mixed-citation></tp:treatment-meta><tp:nomenclature><tp:taxon-name>
                        <tp:taxon-name-part taxon-name-part-type="genus">Mircogioton</tp:taxon-name-part>
                        <tp:taxon-name-part taxon-name-part-type="species">coomani</tp:taxon-name-part>
                    </tp:taxon-name><tp:taxon-authority>Orchymont, 1937</tp:taxon-authority><xref ref-type="fig" rid="F1">Figs 5–6</xref><xref ref-type="fig" rid="F3">, 14</xref><xref ref-type="fig" rid="F3">, 20</xref><tp:nomenclature-citation-list><tp:nomenclature-citation><tp:taxon-name><tp:taxon-name-part taxon-name-part-type="genus">Mircogioton</tp:taxon-name-part> <tp:taxon-name-part taxon-name-part-type="species">coomani</tp:taxon-name-part></tp:taxon-name><comment> Orchymont, 1937: 464.</comment></tp:nomenclature-citation><tp:nomenclature-citation><tp:taxon-name><tp:taxon-name-part taxon-name-part-type="genus">Ischyromicrus</tp:taxon-name-part> <tp:taxon-name-part taxon-name-part-type="species">cognitus</tp:taxon-name-part></tp:taxon-name><comment> Malcolm, 1981: 267. <bold>New synonym.</bold></comment></tp:nomenclature-citation><tp:nomenclature-citation><tp:taxon-name><tp:taxon-name-part taxon-name-part-type="genus">Mircogioton</tp:taxon-name-part> <tp:taxon-name-part taxon-name-part-type="species">cognitus</tp:taxon-name-part></tp:taxon-name><comment> (Malcolm); <xref ref-type="bibr" rid="B5">Hansen 1991</xref>: 226</comment></tp:nomenclature-citation></tp:nomenclature-citation-list></tp:nomenclature><tp:treatment-sec sec-type="material"><title>Material examined.</title><p><bold>CHINA, Yunnan</bold>: 2 males, 6 unsexed spec. (SYSU, NMPC): Laiyanghe, Xinzhai Cun, 1487 m, <named-content xmlns:xlink="http://www.w3.org/1999/xlink" content-type="dwc:verbatimCoordinates" xlink:type="simple">22.631°N, 101.132°E</named-content>, 21.v.2011, Song Keqing lgt.; 1 male, 2 unsexed spec (SYSU): Mandian Nabanhe Conv., 11.i.2004, Li &amp; Tang lgt.; 1 spec. (NMPC): Laiyanghe, Yutang village, in decaying banana trunk, 22.v.2011, Keqing Song lgt. <bold>VIETNAM</bold>: 1 male (IZCAS): Tonkin, Hoa-Binh, leg. A. de Cooman.</p></tp:treatment-sec><tp:treatment-sec sec-type="Diagnosis"><title>Diagnosis.</title><p>Body length 3.2–3.4 mm, width 2.2 mm. Dorsal surface dark brown, ventral surface brown to dark brown. Labrum weakly bisinuate on anterior margin, not distinctlx projecting anteriad. Scapus ca. 2.2× as long as antennomeres 2–5 combined, slightly shorter than antennal club. Head, pronotum and elytra with similar sparse and fine punctation, interstices without fine microsculpture; elytra with 10 series of punctures, series 6–7 abbreviated anteriorly. Prosternum strongly tectiform, sharp anteriorly. Mesoventral elevation much longer than wide, with distinct longitudinal groove medially, posteriorly fused with metaventral process, not projecting posteriad into a process overlapping metaventrite. Metaventrite with a longitudinal glabrous elevated band medially, forming together with mesoventral plate a joint meso-metaventral elevation. Phallobase ca. 0.3× as long as paramere; paramere rather wide throughout, outer margin slightly concave subapically, apex semicircular. Median lobe slightly narrower than paramere, lateral margin almost parallel, apex narrowly rounded, gonopore of moderate size, subapical (Fig. <xref ref-type="fig" rid="F3">20</xref>).</p><!--PageBreak--></tp:treatment-sec><tp:treatment-sec sec-type="Differential diagnosis"><title>Differential diagnosis.</title><p><italic><tp:taxon-name><tp:taxon-name-part taxon-name-part-type="genus">Mircogioton</tp:taxon-name-part> <tp:taxon-name-part taxon-name-part-type="species">coomani</tp:taxon-name-part></tp:taxon-name></italic> differs from <italic><tp:taxon-name><tp:taxon-name-part taxon-name-part-type="genus">Mircogioton</tp:taxon-name-part> <tp:taxon-name-part taxon-name-part-type="species">spinosus</tp:taxon-name-part></tp:taxon-name></italic> Bameul, 1993, <italic><tp:taxon-name><tp:taxon-name-part taxon-name-part-type="genus">Mircogioton</tp:taxon-name-part> <tp:taxon-name-part taxon-name-part-type="species">seriatus</tp:taxon-name-part></tp:taxon-name></italic> Hebauer, 2006 and <italic><tp:taxon-name><tp:taxon-name-part taxon-name-part-type="genus">Mircogioton</tp:taxon-name-part> <tp:taxon-name-part taxon-name-part-type="species">irregularis</tp:taxon-name-part></tp:taxon-name></italic> Hebauer, 2006 in mesoventrite fused with metaventral process (in contrast, mesoventrite is projecting into a long process overlapping metaventrite in the latter three species). It differs from <italic><tp:taxon-name><tp:taxon-name-part taxon-name-part-type="genus">Mircogioton</tp:taxon-name-part> <tp:taxon-name-part taxon-name-part-type="species">grandis</tp:taxon-name-part></tp:taxon-name></italic> Bameul, 1993 and <italic><tp:taxon-name><tp:taxon-name-part taxon-name-part-type="genus">Mircogioton</tp:taxon-name-part> <tp:taxon-name-part taxon-name-part-type="species">julieae</tp:taxon-name-part></tp:taxon-name></italic> (Malcolm, 1981) by the anterior margin of the labrum bisinuate (in contrast, labrum is simply concave on anterior margin in the latter two species). From <italic><tp:taxon-name><tp:taxon-name-part taxon-name-part-type="genus">Mircogioton</tp:taxon-name-part> <tp:taxon-name-part taxon-name-part-type="species">julieae</tp:taxon-name-part></tp:taxon-name></italic> it also differs by apically broad paramere and apex of median lobe not distinctly narrowed. From <italic><tp:taxon-name><tp:taxon-name-part taxon-name-part-type="genus">Mircogioton</tp:taxon-name-part> <tp:taxon-name-part taxon-name-part-type="species">grandis</tp:taxon-name-part></tp:taxon-name></italic> it may be also distinguished by smaller body size (up to 3.5 mm, in comparison with 3.8 mm in <italic><tp:taxon-name><tp:taxon-name-part taxon-name-part-type="genus">Mircogioton</tp:taxon-name-part> <tp:taxon-name-part taxon-name-part-type="species">grandis</tp:taxon-name-part></tp:taxon-name></italic>).</p></tp:treatment-sec><tp:treatment-sec sec-type="Remark"><title>Remark.</title><p>This species was described by <xref ref-type="bibr" rid="B12">d’Orchymont (1937)</xref> based on a single female collected by A. de Cooman in “Tonkin, Hoa Binh”. The senior author examined one male collected by the same collector and bearing the same label data. Except of clearly being a part of the same material from which <italic><tp:taxon-name><tp:taxon-name-part taxon-name-part-type="genus">Mircogioton</tp:taxon-name-part> <tp:taxon-name-part taxon-name-part-type="species">coomani</tp:taxon-name-part></tp:taxon-name></italic> was collected, the examined specimen agrees in all details with the original description. We therefore consider it represents <italic><tp:taxon-name><tp:taxon-name-part taxon-name-part-type="genus">Mircogioton</tp:taxon-name-part> <tp:taxon-name-part taxon-name-part-type="species">coomani</tp:taxon-name-part></tp:taxon-name></italic> although we have not checked the female holotype.</p><p><xref ref-type="bibr" rid="B8">Malcolm (1981)</xref> described <italic><tp:taxon-name><tp:taxon-name-part taxon-name-part-type="genus">Ischyromicrus</tp:taxon-name-part> <tp:taxon-name-part taxon-name-part-type="species">cognitus</tp:taxon-name-part></tp:taxon-name></italic> Malcolm, 1981 based on a female from upper Mekong (later transferred to <italic><tp:taxon-name><tp:taxon-name-part taxon-name-part-type="genus">Mircogioton</tp:taxon-name-part></tp:taxon-name></italic> by <xref ref-type="bibr" rid="B5">Hansen (1991)</xref>). The species was redescribed by <xref ref-type="bibr" rid="B3">Bameul (1993)</xref>. The characters described by <xref ref-type="bibr" rid="B8">Malcolm (1981)</xref> and <xref ref-type="bibr" rid="B3">Bameul (1993)</xref> are identical with the specimens of <italic><tp:taxon-name><tp:taxon-name-part taxon-name-part-type="genus">Mircogioton</tp:taxon-name-part> <tp:taxon-name-part taxon-name-part-type="species">coomani</tp:taxon-name-part></tp:taxon-name></italic> in our hands. The type locality of <italic><tp:taxon-name><tp:taxon-name-part taxon-name-part-type="genus">Mircogioton</tp:taxon-name-part> <tp:taxon-name-part taxon-name-part-type="species">cognitus</tp:taxon-name-part></tp:taxon-name></italic> is situated in northeastern Laos not far from the border with China rather than in Vietnam as supposed by <xref ref-type="bibr" rid="B8">Malcolm (1981)</xref> (<xref ref-type="bibr" rid="B3">Bameul 1993</xref>, Hansen 1999). Bameul (1981) moreover noticed that “in the description of <italic><tp:taxon-name><tp:taxon-name-part taxon-name-part-type="genus">Mircogioton</tp:taxon-name-part> <tp:taxon-name-part taxon-name-part-type="species">cognitus</tp:taxon-name-part></tp:taxon-name></italic>, no characters really differ from those given by <xref ref-type="bibr" rid="B12">d’Orchymont (1937)</xref> in his description of <italic><tp:taxon-name><tp:taxon-name-part taxon-name-part-type="genus">Mircogioton</tp:taxon-name-part> <tp:taxon-name-part taxon-name-part-type="species">coomani</tp:taxon-name-part></tp:taxon-name></italic>” and supposed that <italic><tp:taxon-name><tp:taxon-name-part taxon-name-part-type="genus">Mircogioton</tp:taxon-name-part> <tp:taxon-name-part taxon-name-part-type="species">cognitus</tp:taxon-name-part></tp:taxon-name></italic> is synonym of <italic><tp:taxon-name><tp:taxon-name-part taxon-name-part-type="genus">Mircogioton</tp:taxon-name-part> <tp:taxon-name-part taxon-name-part-type="species">coomani</tp:taxon-name-part></tp:taxon-name></italic>. We are following this opinion here and consider <italic><tp:taxon-name><tp:taxon-name-part taxon-name-part-type="genus">Mircogioton</tp:taxon-name-part> <tp:taxon-name-part taxon-name-part-type="species">cognitus</tp:taxon-name-part></tp:taxon-name></italic> as a junior subjective synonym of <italic><tp:taxon-name><tp:taxon-name-part taxon-name-part-type="genus">Mircogioton</tp:taxon-name-part> <tp:taxon-name-part taxon-name-part-type="species">coomani</tp:taxon-name-part></tp:taxon-name></italic>.</p></tp:treatment-sec><tp:treatment-sec sec-type="Biology"><title>Biology.</title><p>The recently collected specimens examined here were found in decaying banana trunk (K.-Q. Song and L. Tang, pers. comm.).</p></tp:treatment-sec><tp:treatment-sec sec-type="Distribution"><title>Distribution.</title><p>China (Yunnan), northern Laos. New genus and species for China.</p></tp:treatment-sec><tp:treatment-sec><!--Section generated to contain objects referenced in tp:taxon-treatment.--><fig id="F1" position="float" orientation="portrait"><label>Figures 1–6.</label><caption><p>General habitus of Chinese <italic><tp:taxon-name><tp:taxon-name-part taxon-name-part-type="genus">Omicrogiton</tp:taxon-name-part></tp:taxon-name></italic> Orchymont, 1919 and <italic><tp:taxon-name><tp:taxon-name-part taxon-name-part-type="genus">Mircogioton</tp:taxon-name-part></tp:taxon-name></italic> Orchymont, 1937 <bold>1–2</bold> <italic><tp:taxon-name><tp:taxon-name-part taxon-name-part-type="genus">Omicrogiton</tp:taxon-name-part> <tp:taxon-name-part taxon-name-part-type="species">roberti</tp:taxon-name-part></tp:taxon-name></italic> sp. n. in dorsal and ventral view <bold>3</bold> Lectotype of <italic><tp:taxon-name><tp:taxon-name-part taxon-name-part-type="genus">Omicrogiton</tp:taxon-name-part> <tp:taxon-name-part taxon-name-part-type="species">coomani</tp:taxon-name-part></tp:taxon-name></italic> Balfour-Browne, 1939, dorsal view <bold>4</bold> Paralectotype of <italic><tp:taxon-name><tp:taxon-name-part taxon-name-part-type="genus">Omicrogiton</tp:taxon-name-part> <tp:taxon-name-part taxon-name-part-type="species">coomani</tp:taxon-name-part></tp:taxon-name></italic>, ventral view <bold>5–6</bold> <italic><tp:taxon-name><tp:taxon-name-part taxon-name-part-type="genus">Mircogioton</tp:taxon-name-part> <tp:taxon-name-part taxon-name-part-type="species">coomani</tp:taxon-name-part></tp:taxon-name></italic> Orchymont, 1937, dorsal and ventral view.</p></caption><graphic xmlns:xlink="http://www.w3.org/1999/xlink" xlink:href="zookeys-511-099-g001.jpg" position="float" orientation="portrait" xlink:type="simple" id="oo_46382.jpg"/></fig><fig id="F3" position="float" orientation="portrait"><label>Figures 14–22.</label><caption><p>Ventral morphology (14) and morphology of aedeagus (15–22). <bold>14</bold> detail of meso- and metaventrite of <italic><tp:taxon-name><tp:taxon-name-part taxon-name-part-type="genus">Mircogioton</tp:taxon-name-part> <tp:taxon-name-part taxon-name-part-type="species">coomani</tp:taxon-name-part></tp:taxon-name></italic> Orchymont, 1937 <bold>15</bold> <italic><tp:taxon-name><tp:taxon-name-part taxon-name-part-type="genus">Omicrogiton</tp:taxon-name-part> <tp:taxon-name-part taxon-name-part-type="species">hainanensis</tp:taxon-name-part></tp:taxon-name></italic> sp. n., holotype <bold>16</bold> <italic><tp:taxon-name><tp:taxon-name-part taxon-name-part-type="genus">Omicrogiton</tp:taxon-name-part> <tp:taxon-name-part taxon-name-part-type="species">roberti</tp:taxon-name-part></tp:taxon-name></italic> sp. n., holotype <bold>17–18</bold> <italic><tp:taxon-name><tp:taxon-name-part taxon-name-part-type="genus">Omicrogiton</tp:taxon-name-part> <tp:taxon-name-part taxon-name-part-type="species">coomani</tp:taxon-name-part></tp:taxon-name></italic> Balfour-Browne, 1939 (<bold>17</bold> lectotype; <bold>18</bold> non-type specimen from China) <bold>19</bold> <italic><tp:taxon-name><tp:taxon-name-part taxon-name-part-type="genus">Omicrogiton</tp:taxon-name-part> <tp:taxon-name-part taxon-name-part-type="species">insularis</tp:taxon-name-part></tp:taxon-name></italic> Orchymont, 1919, specimen from Sarawak <bold>20</bold> <italic><tp:taxon-name><tp:taxon-name-part taxon-name-part-type="genus">Mircogioton</tp:taxon-name-part> <tp:taxon-name-part taxon-name-part-type="species">coomani</tp:taxon-name-part></tp:taxon-name></italic> Orchymont, 1937, Chinese specimen <bold>21–22</bold> <italic><tp:taxon-name><tp:taxon-name-part taxon-name-part-type="genus">Peratogonus</tp:taxon-name-part> <tp:taxon-name-part taxon-name-part-type="species">reversus</tp:taxon-name-part></tp:taxon-name></italic> Sharp, 1884 (<bold>21</bold> syntype <bold>22</bold> specimen from China).</p></caption><graphic xmlns:xlink="http://www.w3.org/1999/xlink" xlink:href="zookeys-511-099-g003.jpg" position="float" orientation="portrait" xlink:type="simple" id="oo_46384.jpg"/></fig></tp:treatment-sec><ref-list><ref id="B5"><mixed-citation xmlns:xlink="http://www.w3.org/1999/xlink" xlink:type="simple"><person-group><name name-style="western"><surname>Hansen</surname><given-names>M</given-names></name></person-group> (<year>1991</year>) <article-title>The Hydrophiloid Beetles. Phylogeny, Classification and a Revision of the Genera (<tp:taxon-name><tp:taxon-name-part taxon-name-part-type="order">Coleoptera</tp:taxon-name-part></tp:taxon-name>, <tp:taxon-name><tp:taxon-name-part taxon-name-part-type="superfamily">Hydrophiloidea</tp:taxon-name-part></tp:taxon-name>).</article-title> <source>Biologiske Skrifter, Det Kongelige Danske Videnskabernes Selskab</source> <volume>40</volume>: <fpage>1</fpage>–<lpage>368</lpage>. </mixed-citation></ref><ref id="B12"><mixed-citation xmlns:xlink="http://www.w3.org/1999/xlink" xlink:type="simple"><person-group><name name-style="western"><surname>d'Orchymont</surname><given-names>A</given-names></name></person-group> (<year>1937</year>) <article-title>Contribution à l'étude des Palpicornia X.</article-title> <source>Bulletin et Annales de la Société entomologique de Belgique</source> <volume>77</volume>: <fpage>457</fpage>–<lpage>475</lpage>. </mixed-citation></ref><ref id="B8"><mixed-citation xmlns:xlink="http://www.w3.org/1999/xlink" xlink:type="simple"><person-group><name name-style="western"><surname>Malcolm</surname><given-names>SE</given-names></name></person-group> (<year>1981</year>) <article-title>Some <tp:taxon-name><tp:taxon-name-part taxon-name-part-type="tribe">Omicrini</tp:taxon-name-part></tp:taxon-name> from the Oriental and Pacific regions (<tp:taxon-name><tp:taxon-name-part taxon-name-part-type="order">Coleoptera</tp:taxon-name-part></tp:taxon-name>: <tp:taxon-name><tp:taxon-name-part taxon-name-part-type="family">Hydrophilidae</tp:taxon-name-part></tp:taxon-name>: <tp:taxon-name><tp:taxon-name-part taxon-name-part-type="subfamily">Sphaeridiinae</tp:taxon-name-part></tp:taxon-name>).</article-title> <source>Pan-Pacific Entomologist</source> <volume>57</volume>: <fpage>260</fpage>–<lpage>268</lpage>. </mixed-citation></ref><ref id="B3"><mixed-citation xmlns:xlink="http://www.w3.org/1999/xlink" xlink:type="simple"><person-group><name name-style="western"><surname>Bameul</surname><given-names>F</given-names></name></person-group> (<year>1993</year>) <article-title>Two new oriental Mircogioton d’Orchymont, 1937 (<tp:taxon-name><tp:taxon-name-part taxon-name-part-type="order">Coleoptera</tp:taxon-name-part></tp:taxon-name>: <tp:taxon-name><tp:taxon-name-part taxon-name-part-type="family">Hydrophilidae</tp:taxon-name-part></tp:taxon-name>: <tp:taxon-name><tp:taxon-name-part taxon-name-part-type="subfamily">Sphaeridiinae</tp:taxon-name-part></tp:taxon-name>).</article-title> <source>Elytron</source> <volume>7</volume>(<issue>1993</issue>): <fpage>133</fpage>–<lpage>145</lpage>. </mixed-citation></ref></ref-list></tp:taxon-treatment>
