# Supplementary material for: A review of the omicrine genera Omicrogiton, Mircogioton and Peratogonus of China (Coleoptera, Hydrophilidae, Sphaeridiinae)
Source: Zookeys. 2015 Jul 2;(511):99–116. doi: 10.3897/zookeys.511.8980 (PMC4523748; doi:10.3897/zookeys.511.8980)
Supplement: XML Treatment for Peratogonus reversus [file zookeys.511.8980-treatment5.xml]

<!DOCTYPE tp:taxon-treatment
  PUBLIC "-//TaxonX//DTD Taxonomic Treatment Publishing DTD v0 20100105//EN" "tax-treatment-NSO.dtd">
<tp:taxon-treatment xmlns:tp="http://www.plazi.org/taxpub"><tp:treatment-meta><kwd-group><label>Taxon classification</label><kwd><named-content content-type="kingdom">Animalia</named-content></kwd><kwd><named-content content-type="order">Coleoptera</named-content></kwd><kwd><named-content content-type="family">Hydrophilidae</named-content></kwd></kwd-group><mixed-citation publication-type="journal"><person-group><name><surname>Jia</surname><given-names>Fenglong</given-names></name><name><surname>Lin</surname><given-names>Renchao</given-names></name><name><surname>Li</surname><given-names>Bijun</given-names></name><name><surname>Fikáček</surname><given-names>Martin</given-names></name></person-group><article-title>A review of the omicrine genera <italic><tp:taxon-name><tp:taxon-name-part taxon-name-part-type="genus">Omicrogiton</tp:taxon-name-part></tp:taxon-name></italic>, <italic><tp:taxon-name><tp:taxon-name-part taxon-name-part-type="genus">Mircogioton</tp:taxon-name-part></tp:taxon-name></italic> and <italic><tp:taxon-name><tp:taxon-name-part taxon-name-part-type="genus">Peratogonus</tp:taxon-name-part></tp:taxon-name></italic> of China (<tp:taxon-name><tp:taxon-name-part taxon-name-part-type="order">Coleoptera</tp:taxon-name-part></tp:taxon-name>, <tp:taxon-name><tp:taxon-name-part taxon-name-part-type="family">Hydrophilidae</tp:taxon-name-part></tp:taxon-name>, <tp:taxon-name><tp:taxon-name-part taxon-name-part-type="subfamily">Sphaeridiinae</tp:taxon-name-part></tp:taxon-name>)</article-title><source>Zookeys</source><day>2</day><month>7</month><year>2015</year><volume>2015</volume><issue>511</issue><fpage>99</fpage><lpage>116</lpage><pub-id pub-id-type="doi">10.3897/zookeys.511.8980</pub-id></mixed-citation></tp:treatment-meta><tp:nomenclature><tp:taxon-name>
                        <tp:taxon-name-part taxon-name-part-type="genus">Peratogonus</tp:taxon-name-part>
                        <tp:taxon-name-part taxon-name-part-type="species">reversus</tp:taxon-name-part>
                    </tp:taxon-name><tp:taxon-authority>Sharp, 1884</tp:taxon-authority><xref ref-type="fig" rid="F2">Figs 8–12</xref><xref ref-type="fig" rid="F3">, 21–22</xref><!--PageBreak--><tp:nomenclature-citation-list><tp:nomenclature-citation><tp:taxon-name><tp:taxon-name-part taxon-name-part-type="genus">Peratogonus</tp:taxon-name-part> <tp:taxon-name-part taxon-name-part-type="species">reversus</tp:taxon-name-part></tp:taxon-name><comment> Sharp, 1884: 461.</comment></tp:nomenclature-citation></tp:nomenclature-citation-list></tp:nomenclature><tp:treatment-sec sec-type="type material"><title>Type material examined.</title><p>Syntypes: 2 specimens on one card (BMNH): “<italic><tp:taxon-name><tp:taxon-name-part taxon-name-part-type="genus">Peratogonus</tp:taxon-name-part> <tp:taxon-name-part taxon-name-part-type="species">reversus</tp:taxon-name-part></tp:taxon-name></italic> Type DS Nagasaki 14.4.81 // Japan G. Lewis Sharp coll. 1905 – 313”; 1 upside down spec. (BMNH): “<italic><tp:taxon-name><tp:taxon-name-part taxon-name-part-type="genus">Peratogonus</tp:taxon-name-part> <tp:taxon-name-part taxon-name-part-type="species">reversus</tp:taxon-name-part></tp:taxon-name></italic> Sharp // Japan G. Lewis // 30.3.81”.</p><fig id="F2" position="float" orientation="portrait"><label>Figures 7–13.</label><caption><p>Morphology of <italic><tp:taxon-name><tp:taxon-name-part taxon-name-part-type="genus">Omicrogiton</tp:taxon-name-part></tp:taxon-name></italic> Orchymont, 1919 and <italic><tp:taxon-name><tp:taxon-name-part taxon-name-part-type="genus">Peratogonus</tp:taxon-name-part></tp:taxon-name></italic> Sharp, 1884 <bold>7</bold> Dorsal habitus of <italic><tp:taxon-name><tp:taxon-name-part taxon-name-part-type="genus">Omicrogiton</tp:taxon-name-part> <tp:taxon-name-part taxon-name-part-type="species">insularis</tp:taxon-name-part></tp:taxon-name></italic> Orchymont, 1919 <bold>8–11</bold> Habitus of <italic><tp:taxon-name><tp:taxon-name-part taxon-name-part-type="genus">Peratogonus</tp:taxon-name-part> <tp:taxon-name-part taxon-name-part-type="species">reversus</tp:taxon-name-part></tp:taxon-name></italic> Sharp, 1884 (<bold>8</bold> syntype from Japan, dorsal view <bold>9</bold> specimen from China, dorsal view <bold>10</bold> specimen from China, lateral view <bold>11</bold> syntype from Japan, ventral view) <bold>12–13</bold> Comparison of metaventral punctation of <italic><tp:taxon-name><tp:taxon-name-part taxon-name-part-type="genus">Peratogonus</tp:taxon-name-part></tp:taxon-name></italic> (<bold>12</bold> <italic><tp:taxon-name><tp:taxon-name-part taxon-name-part-type="genus">Peratogonus</tp:taxon-name-part> <tp:taxon-name-part taxon-name-part-type="species">reversus</tp:taxon-name-part></tp:taxon-name></italic> <bold>13</bold> <italic><tp:taxon-name><tp:taxon-name-part taxon-name-part-type="genus">Peratogonus</tp:taxon-name-part> <tp:taxon-name-part taxon-name-part-type="species">grandis</tp:taxon-name-part></tp:taxon-name></italic> Bameul, 1994).</p></caption><graphic xmlns:xlink="http://www.w3.org/1999/xlink" xlink:href="zookeys-511-099-g002.jpg" position="float" orientation="portrait" xlink:type="simple" id="oo_46383.jpg"/></fig></tp:treatment-sec><tp:treatment-sec sec-type="material"><title>Additional material examined.</title><p><bold>JAPAN</bold>: 1 male (BMNH): “Japan, Kobe. Mayasan 14.vi.29 JEA Lewis. Nr 1530”; 1 male (NMPC): Kanagawa Pref., Manazuru Peninsula, 4.xi.2006, P. Jaloszynski lgt.; 1 spec. (NMPC): Chiba Pref., Kôzaki shrine, Kôzaki-machi, 15.x.2001, P. Jaloszynski lgt. <bold>CHINA: Guangdong</bold>: 1 male (SYSU): <!--PageBreak--><!--PageBreak-->Conghua, Liuxihe forest park, 16.v.2012, Tong Xiaoli leg. (in Chinese); 1 male (SYSU): Fengkai, Heishiding Natural Reserve, <named-content xmlns:xlink="http://www.w3.org/1999/xlink" content-type="dwc:verbatimCoordinates" xlink:type="simple">23°27.9'N 111°54.3'E</named-content>, 190–260 m, Fenglong Jia leg.; 1 male (NMPC): W of Qixing, Heishiding nature reserve, sifting of moist leaf litter in the dried-up streambeds and along the streams in the primary lowland forest, 190–260 m a.s.l., <named-content xmlns:xlink="http://www.w3.org/1999/xlink" content-type="dwc:verbatimCoordinates" xlink:type="simple">23°27.9'N, 111°54.3'E</named-content>, 1.–3.v.2011, Fikáček &amp; Hájek lgt. <bold>Jiangxi</bold>: 1 male (NMPC): Jinggangshan Mts., Xiangzhou (forested valley S of the village), cut and decaying tops of bamboo trunks at side of a trail in the secondary forest and among the fields, <named-content xmlns:xlink="http://www.w3.org/1999/xlink" content-type="dwc:verbatimCoordinates" xlink:type="simple">26°35.5'N, 114°16.0'E</named-content>, 374 m, 26.iv.2011, Fikáček &amp; Hájek lgt. <bold>Taiwan</bold>: 1 male, 9 spec. (NMPC, SYSU): Maoli County, Nanjhuang Twnsh., S-Nanjhuang Rd. 124, km 3 + forest road, forest compost, 26.x.2010, S. Vít lgt.</p></tp:treatment-sec><tp:treatment-sec sec-type="Diagnosis"><title>Diagnosis.</title><p>Body length 2.1 mm, width 1.5 mm, strongly convex. Head and pronotum with fine microsculpture between punctures. Elytra with 10 striae, striae 1–5 reaching elytral base, striae 6–10 abbreviated anteriorly, not reaching base; elytral intervals with distinct fine punctures, without microsculpture between punctures. Prosternum steeply raised in middle to form a triangular medially carinate tablet. Mesoventrite flat medially, widely fused with metaventrite. Metaventrite laterally with much coarser and stronger punctures than on its median portion. Aedeagus (Figs <xref ref-type="fig" rid="F3">21–22</xref>) with phallobase ca. as long as paramere, tube-like; paramere broad basally, gradually narrowing towards apex; median lobe slender, parallel-sided, with very long basal struts, gonopore indistrinct, apex slightly emarginate.</p><fig id="F3" position="float" orientation="portrait"><label>Figures 14–22.</label><caption><p>Ventral morphology (14) and morphology of aedeagus (15–22). <bold>14</bold> detail of meso- and metaventrite of <italic><tp:taxon-name><tp:taxon-name-part taxon-name-part-type="genus">Mircogioton</tp:taxon-name-part> <tp:taxon-name-part taxon-name-part-type="species">coomani</tp:taxon-name-part></tp:taxon-name></italic> Orchymont, 1937 <bold>15</bold> <italic><tp:taxon-name><tp:taxon-name-part taxon-name-part-type="genus">Omicrogiton</tp:taxon-name-part> <tp:taxon-name-part taxon-name-part-type="species">hainanensis</tp:taxon-name-part></tp:taxon-name></italic> sp. n., holotype <bold>16</bold> <italic><tp:taxon-name><tp:taxon-name-part taxon-name-part-type="genus">Omicrogiton</tp:taxon-name-part> <tp:taxon-name-part taxon-name-part-type="species">roberti</tp:taxon-name-part></tp:taxon-name></italic> sp. n., holotype <bold>17–18</bold> <italic><tp:taxon-name><tp:taxon-name-part taxon-name-part-type="genus">Omicrogiton</tp:taxon-name-part> <tp:taxon-name-part taxon-name-part-type="species">coomani</tp:taxon-name-part></tp:taxon-name></italic> Balfour-Browne, 1939 (<bold>17</bold> lectotype; <bold>18</bold> non-type specimen from China) <bold>19</bold> <italic><tp:taxon-name><tp:taxon-name-part taxon-name-part-type="genus">Omicrogiton</tp:taxon-name-part> <tp:taxon-name-part taxon-name-part-type="species">insularis</tp:taxon-name-part></tp:taxon-name></italic> Orchymont, 1919, specimen from Sarawak <bold>20</bold> <italic><tp:taxon-name><tp:taxon-name-part taxon-name-part-type="genus">Mircogioton</tp:taxon-name-part> <tp:taxon-name-part taxon-name-part-type="species">coomani</tp:taxon-name-part></tp:taxon-name></italic> Orchymont, 1937, Chinese specimen <bold>21–22</bold> <italic><tp:taxon-name><tp:taxon-name-part taxon-name-part-type="genus">Peratogonus</tp:taxon-name-part> <tp:taxon-name-part taxon-name-part-type="species">reversus</tp:taxon-name-part></tp:taxon-name></italic> Sharp, 1884 (<bold>21</bold> syntype <bold>22</bold> specimen from China).</p></caption><graphic xmlns:xlink="http://www.w3.org/1999/xlink" xlink:href="zookeys-511-099-g003.jpg" position="float" orientation="portrait" xlink:type="simple" id="oo_46384.jpg"/></fig></tp:treatment-sec><tp:treatment-sec sec-type="Differential diagnosis"><title>Differential diagnosis.</title><p>This species can be easily distinguished from <italic><tp:taxon-name><tp:taxon-name-part taxon-name-part-type="genus">Peratogonus</tp:taxon-name-part> <tp:taxon-name-part taxon-name-part-type="species">grandis</tp:taxon-name-part></tp:taxon-name></italic> Malcolm, 1981 occurring in India (Sikkim) by punctures on the lateral portion of the metaventrite much deeper and larger than medially. From <italic><tp:taxon-name><tp:taxon-name-part taxon-name-part-type="genus">Peratogonus</tp:taxon-name-part> <tp:taxon-name-part taxon-name-part-type="species">corporaali</tp:taxon-name-part></tp:taxon-name></italic> Orchymont, 1926 occurring in Indonesia (Java), it may be distinguished by pronotum with distinct microsculpture between punctures, elytra with striae 6–10 not reaching elytral base (stria 8 almost reaching base, striae 9–10 reaching base in <italic><tp:taxon-name><tp:taxon-name-part taxon-name-part-type="genus">Peratogonus</tp:taxon-name-part> <tp:taxon-name-part taxon-name-part-type="species">corporaali</tp:taxon-name-part></tp:taxon-name></italic>), elytral intervals with distinct punctures, flat mesoventral plate, and metaventrite with coaser and sparser punctures medially.</p></tp:treatment-sec><tp:treatment-sec sec-type="Remark"><title>Remark.</title><p>This species was firstly described from Nagasaki, Kyushu in southern Japan by <xref ref-type="bibr" rid="B13">Sharp (1884)</xref>. It was subsequently reported from Taiwan by <xref ref-type="bibr" rid="B7">Knisch (1921)</xref>. The comparison of the specimens from Taiwan and southern continental China revealed that they are identical with those from Japan.</p><p>When <xref ref-type="bibr" rid="B8">Malcolm (1981)</xref> described <italic><tp:taxon-name><tp:taxon-name-part taxon-name-part-type="genus">Peratogonus</tp:taxon-name-part> <tp:taxon-name-part taxon-name-part-type="species">grandis</tp:taxon-name-part></tp:taxon-name></italic> Malcolm, 1981, he diagnosed it from <italic><tp:taxon-name><tp:taxon-name-part taxon-name-part-type="genus">Peratogonus</tp:taxon-name-part> <tp:taxon-name-part taxon-name-part-type="species">reversus</tp:taxon-name-part></tp:taxon-name></italic> by the different body size (2.21×1.64 mm in <italic><tp:taxon-name><tp:taxon-name-part taxon-name-part-type="genus">Peratogonus</tp:taxon-name-part> <tp:taxon-name-part taxon-name-part-type="species">grandis</tp:taxon-name-part></tp:taxon-name></italic> versus 1.72×1.31 in <italic><tp:taxon-name><tp:taxon-name-part taxon-name-part-type="genus">Peratogonus</tp:taxon-name-part> <tp:taxon-name-part taxon-name-part-type="species">reversus</tp:taxon-name-part></tp:taxon-name></italic>) and by the shallower and smaller punctures on lateral portion of the metaventrite. The material examined by us revealed that the specimen of <italic><tp:taxon-name><tp:taxon-name-part taxon-name-part-type="genus">Peratogonus</tp:taxon-name-part> <tp:taxon-name-part taxon-name-part-type="species">reversus</tp:taxon-name-part></tp:taxon-name></italic> examined by <xref ref-type="bibr" rid="B8">Malcolm (1981)</xref> was smaller than its individuals usually are (i.e. body length 1.9–2.2 mm). Therefore, the body size can not be used as a reliable character to distinguish the two species, in contrast to the punctation of the metaventrite, which seems to be a reliable character to distinguish the two species.</p></tp:treatment-sec><tp:treatment-sec sec-type="Biology"><title>Biology.</title><p>Most specimens examined here were found by sifting forest leaf litter.</p></tp:treatment-sec><tp:treatment-sec sec-type="Distribution"><title>Distribution.</title><p>China (Guangdong, Jiangxi, Taiwan), Japan (Honshu, Kyushu). New genus and species for mailand China.</p><fig id="F4" position="float" orientation="portrait"><label>Figures 23–24.</label><caption><p>Examples of habitats of Chinese <italic><tp:taxon-name><tp:taxon-name-part taxon-name-part-type="genus">Omicrogiton</tp:taxon-name-part></tp:taxon-name></italic> Orchymont, 1919.</p></caption><graphic xmlns:xlink="http://www.w3.org/1999/xlink" xlink:href="zookeys-511-099-g004.jpg" position="float" orientation="portrait" xlink:type="simple" id="oo_46385.jpg"/></fig><!--PageBreak--><!--PageBreak--><!--PageBreak--></tp:treatment-sec><ref-list><ref id="B13"><mixed-citation xmlns:xlink="http://www.w3.org/1999/xlink" xlink:type="simple"><person-group><name name-style="western"><surname>Sharp</surname><given-names>D</given-names></name></person-group> (<year>1884</year>) <article-title>The water-beetles of Japan.</article-title> <source>Transactions of the Entomological Society of London</source> (1884): <fpage>439</fpage>–<lpage>464</lpage>. </mixed-citation></ref><ref id="B7"><mixed-citation xmlns:xlink="http://www.w3.org/1999/xlink" xlink:type="simple"><person-group><name name-style="western"><surname>Knisch</surname><given-names>A</given-names></name></person-group> (<year>1921</year>) <article-title>Die exotischen Hydrophiliden des Deutschen Entomologischen Museums (Col.).</article-title> <source>Archiv für Naturgeschichte</source> <volume>85</volume> (1919), <issue>A (8)</issue>: <fpage>55</fpage>–<lpage>88</lpage>. </mixed-citation></ref><ref id="B8"><mixed-citation xmlns:xlink="http://www.w3.org/1999/xlink" xlink:type="simple"><person-group><name name-style="western"><surname>Malcolm</surname><given-names>SE</given-names></name></person-group> (<year>1981</year>) <article-title>Some <tp:taxon-name><tp:taxon-name-part taxon-name-part-type="tribe">Omicrini</tp:taxon-name-part></tp:taxon-name> from the Oriental and Pacific regions (<tp:taxon-name><tp:taxon-name-part taxon-name-part-type="order">Coleoptera</tp:taxon-name-part></tp:taxon-name>: <tp:taxon-name><tp:taxon-name-part taxon-name-part-type="family">Hydrophilidae</tp:taxon-name-part></tp:taxon-name>: <tp:taxon-name><tp:taxon-name-part taxon-name-part-type="subfamily">Sphaeridiinae</tp:taxon-name-part></tp:taxon-name>).</article-title> <source>Pan-Pacific Entomologist</source> <volume>57</volume>: <fpage>260</fpage>–<lpage>268</lpage>. </mixed-citation></ref></ref-list></tp:taxon-treatment>
